# Supplementary material for: Evaluation of Available Cognitive Tools Used to Measure Mild Cognitive Decline: A Scoping Review
Source: Nutrients. 2021 Nov 8;13(11):3974. doi: 10.3390/nu13113974 (PMC8623828; doi:10.3390/nu13113974)
Supplement: Supplementary file 1 [file nutrients-13-03974-s001.zip]

Archive with 1 entries (1 files):
- nutrients-1442795-supplementary.pdf
